# Supplementary material for: Ocular Ultrasound as a Key to Diagnosing Uveitis-Masked Syndromes: Tips and Tricks
Source: Clin Pract. 2025 Apr 23;15(5):84. doi: 10.3390/clinpract15050084 (PMC12110100; doi:10.3390/clinpract15050084)
Supplement: Supplementary file 1 [file clinpract-15-00084-s001.zip]

Archive with 1 entries (1 files):
- clinpract-3540360-supplementary.pdf
